# Supplementary material for: Responses of Intraspecific and Interspecific Trait Variations to Nitrogen Addition in a Tibetan Alpine Meadow
Source: Plants (Basel). 2024 Jun 26;13(13):1764. doi: 10.3390/plants13131764 (PMC11244433; doi:10.3390/plants13131764)
Supplement: Supplementary file 1 [file plants-13-01764-s001.zip]

Archive with 1 entries (1 files):
- plants-3028469-supplementary.pdf
